# Supplementary material for: Lytic Polysaccharide Monooxygenases as Chitin-Specific Virulence Factors in Crayfish Plague
Source: Biomolecules. 2021 Aug 9;11(8):1180. doi: 10.3390/biom11081180 (PMC8393829; doi:10.3390/biom11081180)
Supplement: Supplementary file 1 [file biomolecules-11-01180-s001.zip]

Archive with 1 entries (1 files):
- biomolecules-1318496-supplementary-CORRECT.pdf
